# Supplementary material for: Decreased Equilibrative Nucleoside Transporter 1 (ENT1) Activity Contributes to the High Extracellular Adenosine Levels in Mesenchymal Glioblastoma Stem-Like Cells
Source: Cells. 2020 Aug 18;9(8):1914. doi: 10.3390/cells9081914 (PMC7463503; doi:10.3390/cells9081914)
Supplement: Supplementary file 1 [file cells-09-01914-s001.zip]

Archive with 11 entries (8 files):
- Supplementary/
- Supplementary/.DS_Store
- __MACOSX/
- __MACOSX/Supplementary/
- __MACOSX/Supplementary/._.DS_Store
- Supplementary/Primer List Table S2 .xlsx
- __MACOSX/Supplementary/._Primer List Table S2 .xlsx
- Supplementary/Primary Antibody Table S1.docx
- __MACOSX/Supplementary/._Primary Antibody Table S1.docx
- Supplementary/Characterization of the different subtypes of GSCs.docx
- __MACOSX/Supplementary/._Characterization of the different subtypes of GSCs.docx
