# Supplementary material for: Decreased Equilibrative Nucleoside Transporter 1 (ENT1) Activity Contributes to the High Extracellular Adenosine Levels in Mesenchymal Glioblastoma Stem-Like Cells
Source: Cells. 2020 Aug 18;9(8):1914. doi: 10.3390/cells9081914 (PMC7463503; doi:10.3390/cells9081914)
Supplement: Supplementary file 1 [file cells-09-01914-s001.zip › Supplementary/Primer List Table S2 .xlsx]

## Sheet: Hoja1
Table S2: List of primer sequences used for qRT-PCR
		Gen	Primer	Sequence
		SLC28A1	F	5-`CATTACTGATCCGGCCCTACTT-´3
			R	5-`TGGCGTAACCTCCGGTCAT-´3
		SLC28A2	F	5´-CTTGTGCTCTCGCCTCATCA-3´
			R	5´-TTACCCCCTCCTCACTCTTGAA-3´
		SLC28A3	F	5´-ATTGCTGGAAGCGTGCTAGGT-3´
			R	5´-TGACGCAGGTGCTGACATAAC-3´
		SLC29A1	F	5´-ACCTCAACTCCTTCCTGCATCAGA-3´
			R	5´-ACCAGGATGGCAGTGATCAGAAAC-3´
		SLC29A2	F	5´-ATGAGAACGGGATTCCCAGTAG-3´
			R	5´-GCTCTGATTCCGGCTCCTT-3´
		ALDH1A3	F	5`-GCATGAGCCCATTGGTGTCT-´3
			R	5`- CGCAGGCTTCAGGACCAT -´3
		Olig2	F	5-`CTCCTCAAATCGCATCCAGA -´3
			R	5-`AGAAAAAGGTCATCGGGCTC -´3
		SOX2	F	5-`CCCTGCTGAGAATAGGACAT-´3
			R	5-`CCCTGCAGTACAACTCTATG-´3
		CD133	F	5-`AAGCATTGGCATCTTCTATGG-´3
			R	5-`AAGCACAGAGGGTCATTGAGA-´3
		CD44	F	5-`CCAGAAGGAACAGTGGTTTGGC-´3
			R	5-`ACTGTCCTCTGGGCTTGGTGTT-´3
		AK	F	5-`TGAAAACACAAGCCCAGGAG-´3
			R	5-`CTACAAGCATTACCATACCC-´3
		ADA	F	5-`GGCTAACTACTCGCTCAACA-´3
			R	5-`CGCATTGATGTTCAGCCTTT-´3
		DPP4	F	5-`CTCCAGAAGACAACCTTGACCATTACAGAA-´3
			R	5-`TCATCATCATCTTGACAGTGCAGTTTTGAG-´3
		ENTPD1	F	5-`CTGATTCCTGGGAGCACAT-´3
			R	5-`GCATAGGTGGAGTGGGAGAG-´3
		NT5E	F	5-`TCTTCTAAACAGCAGCATTCC-´3
			R	5-`CATTTCATCCGT GTGTCTCAG-´3
		ACPP	F	5-`AAGTGTACTAGCCAAGGAGTTG-´3
			R	5-`AGTGGGAAAGGTGTCAATGG-´3
		ACTB	F	5´- ATTGCCGACAGGATGCAGAA-3´
			R	5´-AAGCATTTGCGGTGGACGAT-3´
		miR-20b	RT	5-`GTTGGCTCTGGTGCAGGGTCCGAGGTATTCGCACCAGAGCCAACCTACCT-´3
			R	5-`GTGCAGGGTCCGAGGT-´3
			F	5-`TTTTTTTGCAAAGTGCTCATAGTG-´3
		miR-125b	RT	5-`GTGGCTCTGGTGCAGGGTCCGAGGTATTCGCACCAGAGCCAACTCACAA-´3
			R	5-`GTGCAGGGTCCGAGGT-´3
			F	5-`TGTGTTCCCTGAGACCCTAAC-´3
		RNU-48	RT	5-`GTTGGCTCTGGTGCAGGGTCCGAGGTATTCGCACCAGAGCCAACGGTCAG-´3
			R	5-`GTGCAGGGTCCGAGGT-´3
			F	5-`AGTGATGATGACCCCAGGTAA-´3
